# Supplementary material for: Selection pressure on the rhizosphere microbiome can alter nitrogen use efficiency and seed yield in Brassica rapa
Source: Commun Biol. 2022 Sep 14;5:959. doi: 10.1038/s42003-022-03860-5 (PMC9474469; doi:10.1038/s42003-022-03860-5)
Supplement: Supplementary file 4 — Supplementary Data 1 [file 42003_2022_3860_MOESM4_ESM.xlsx]

## Sheet: Biomass&SeedYield
Sample.Number	Selection.Treatment	Generation	Biomass	Seed.yield
2086	High biomass	9	0.156	0.016
2087	High biomass	9	0.159	0.027
2088	High biomass	9	0.104	0.003
2089	High biomass	9	0.162	0.018
2090	High biomass	9	0.147	0.024
2091	High biomass	9	0.104	0.018
2092	High biomass	9	0.117	0.016
2093	High biomass	9	0.17	0.012
2094	High biomass	9	0.183	0.032
2095	High biomass	9	0.103	0.009
2096	High biomass	9	0.132	0.019
2097	High biomass	9	0.134	0.013
2098	High biomass	9	0.132	0.011
2099	High biomass	9	0.138	0.015
2100	High biomass	9	0.105	0.003
2101	Random	9	0.134	0.007
2102	Random	9	0.118	0.009
2103	Random	9	0.141	0.017
2104	Random	9	0.137	0.011
2105	Random	9	0.118	0.006
2106	Random	9	0.124	0.009
2107	Random	9	0.124	0.021
2108	Random	9	0.101	0.007
2109	Random	9	0.142	0.015
2110	Random	9	0.104	0.016
2111	Random	9	0.163	0.015
2112	Random	9	0.182	0.013
2113	Random	9	0.189	0.014
2114	Random	9	0.147	0.022
2115	Random	9	0.15	0.017
2116	Control	9	0.103	0.016
2117	Control	9	0.121	0.012
2118	Control	9	0.128	0.004
2119	Control	9	0.084	0.007
2120	Control	9	0.113	0.009
2121	Control	9	0.079	0.004
2122	Control	9	0.133	0.016
2123	Control	9	0.091	0.012
2124	Control	9	0.111	0.006
2125	Control	9	0.073	0.011
2126	Control	9	0.078	0.004
2127	Control	9	0.089	0.012
2128	Control	9	0.08	0.006
2129	Control	9	0.097	0.007
2130	Control	9	0.127	0.019

## Sheet: Shannon Diversity
Sample	Generation	Selection Line	Generation.SelectionLine	shannon.div
X48	G1	High biomass	G1 High biomass	4.58266
X49	G1	High biomass	G1 High biomass	5.03878
X51	G1	High biomass	G1 High biomass	4.42272
X52	G1	High biomass	G1 High biomass	4.58957
X53	G1	High biomass	G1 High biomass	4.44894
X55	G1	High biomass	G1 High biomass	4.8326
X57	G1	High biomass	G1 High biomass	4.78969
X63	G1	Random	G1 Random	4.6108
X64	G1	Random	G1 Random	4.97222
X65	G1	Random	G1 Random	4.19628
X68	G1	Random	G1 Random	5.08172
X69	G1	Random	G1 Random	4.61253
X74	G1	Random	G1 Random	4.909
X75	G1	Random	G1 Random	4.72483
X81	G1	Control	G1 Control	4.7022
X82	G1	Control	G1 Control	4.66725
X83	G1	Control	G1 Control	4.53221
X84	G1	Control	G1 Control	4.57503
X85	G1	Control	G1 Control	4.57369
X86	G1	Control	G1 Control	4.7941
X89	G1	Control	G1 Control	4.80057
X304	G2	High biomass	G2 High biomass	4.63943
X307	G2	High biomass	G2 High biomass	4.45938
X308	G2	High biomass	G2 High biomass	3.98784
X310	G2	High biomass	G2 High biomass	4.36806
X311	G2	High biomass	G2 High biomass	4.40127
X313	G2	High biomass	G2 High biomass	4.30672
X314	G2	High biomass	G2 High biomass	4.11313
X315	G2	High biomass	G2 High biomass	4.57828
X316	G2	Random	G2 Random	4.49126
X318	G2	Random	G2 Random	4.59153
X319	G2	Random	G2 Random	4.77647
X322	G2	Random	G2 Random	4.42751
X325	G2	Random	G2 Random	4.75708
X328	G2	Random	G2 Random	4.63215
X329	G2	Random	G2 Random	4.70606
X331	G2	Control	G2 Control	4.19834
X333	G2	Control	G2 Control	4.46787
X335	G2	Control	G2 Control	4.30021
X337	G2	Control	G2 Control	4.43573
X339	G2	Control	G2 Control	4.82278
X342	G2	Control	G2 Control	4.62111
X344	G2	Control	G2 Control	4.53364
X345	G2	Control	G2 Control	4.52107
X556	G3	High biomass	G3 High biomass	4.2
X557	G3	High biomass	G3 High biomass	4.55003
X562	G3	High biomass	G3 High biomass	4.16372
X566	G3	High biomass	G3 High biomass	4.49194
X567	G3	High biomass	G3 High biomass	4.26971
X568	G3	High biomass	G3 High biomass	4.44683
X569	G3	High biomass	G3 High biomass	4.46289
X570	G3	High biomass	G3 High biomass	4.35096
X571	G3	Random	G3 Random	4.05712
X572	G3	Random	G3 Random	4.73767
X578	G3	Random	G3 Random	4.40666
X579	G3	Random	G3 Random	4.63713
X580	G3	Random	G3 Random	4.50281
X581	G3	Random	G3 Random	4.1456
X582	G3	Random	G3 Random	4.67782
X585	G3	Random	G3 Random	4.36526
X589	G3	Control	G3 Control	4.76542
X592	G3	Control	G3 Control	4.94279
X594	G3	Control	G3 Control	4.38267
X595	G3	Control	G3 Control	4.49741
X596	G3	Control	G3 Control	4.68354
X597	G3	Control	G3 Control	5.09295
X598	G3	Control	G3 Control	4.96719
X599	G3	Control	G3 Control	4.79284
X811	G4	High biomass	G4 High biomass	3.97624
X812	G4	High biomass	G4 High biomass	3.74471
X815	G4	High biomass	G4 High biomass	4.59562
X816	G4	High biomass	G4 High biomass	4.31654
X817	G4	High biomass	G4 High biomass	4.09084
X819	G4	High biomass	G4 High biomass	4.41198
X821	G4	High biomass	G4 High biomass	4.15934
X823	G4	High biomass	G4 High biomass	3.13423
X826	G4	Random	G4 Random	4.82134
X828	G4	Random	G4 Random	4.47171
X829	G4	Random	G4 Random	4.6343
X832	G4	Random	G4 Random	4.70343
X834	G4	Random	G4 Random	4.32949
X835	G4	Random	G4 Random	4.60307
X836	G4	Random	G4 Random	4.62236
X839	G4	Random	G4 Random	4.56995
X841	G4	Control	G4 Control	5.33393
X842	G4	Control	G4 Control	4.92809
X843	G4	Control	G4 Control	4.94318
X845	G4	Control	G4 Control	5.37434
X846	G4	Control	G4 Control	4.92093
X847	G4	Control	G4 Control	5.12176
X849	G4	Control	G4 Control	4.94291
X855	G4	Control	G4 Control	5.06689
X1067	G5	High biomass	G5 High biomass	4.48505
X1070	G5	High biomass	G5 High biomass	4.58321
X1072	G5	High biomass	G5 High biomass	4.53279
X1074	G5	High biomass	G5 High biomass	4.64928
X1075	G5	High biomass	G5 High biomass	4.30066
X1076	G5	High biomass	G5 High biomass	4.39276
X1078	G5	High biomass	G5 High biomass	4.11725
X1079	G5	High biomass	G5 High biomass	4.46478
X1081	G5	Random	G5 Random	3.61676
X1086	G5	Random	G5 Random	4.85851
X1087	G5	Random	G5 Random	3.69838
X1088	G5	Random	G5 Random	4.70595
X1089	G5	Random	G5 Random	4.78132
X1090	G5	Random	G5 Random	4.6969
X1092	G5	Random	G5 Random	4.66715
X1095	G5	Random	G5 Random	4.64245
X1097	G5	Control	G5 Control	4.27997
X1098	G5	Control	G5 Control	4.93372
X1099	G5	Control	G5 Control	4.25154
X1101	G5	Control	G5 Control	4.68621
X1102	G5	Control	G5 Control	4.96229
X1103	G5	Control	G5 Control	3.17723
X1104	G5	Control	G5 Control	4.87981
X1109	G5	Control	G5 Control	3.65598
X1322	G6	High biomass	G6 High biomass	4.77287
X1327	G6	High biomass	G6 High biomass	4.31654
X1328	G6	High biomass	G6 High biomass	4.43768
X1330	G6	High biomass	G6 High biomass	4.34443
X1331	G6	High biomass	G6 High biomass	4.89022
X1332	G6	High biomass	G6 High biomass	4.93243
X1333	G6	High biomass	G6 High biomass	4.47705
X1334	G6	High biomass	G6 High biomass	4.74811
X1337	G6	Random	G6 Random	4.6232
X1338	G6	Random	G6 Random	4.89362
X1339	G6	Random	G6 Random	4.89461
X1340	G6	Random	G6 Random	4.85871
X1343	G6	Random	G6 Random	4.94957
X1346	G6	Random	G6 Random	4.91965
X1347	G6	Random	G6 Random	4.88376
X1351	G6	Control	G6 Control	4.81031
X1352	G6	Control	G6 Control	4.79556
X1353	G6	Control	G6 Control	4.74989
X1354	G6	Control	G6 Control	4.77482
X1355	G6	Control	G6 Control	4.92258
X1357	G6	Control	G6 Control	4.84602
X1364	G6	Control	G6 Control	4.77713
X1365	G6	Control	G6 Control	4.92757
X1577	G7	High biomass	G7 High biomass	3.97829
X1578	G7	High biomass	G7 High biomass	4.05868
X1581	G7	High biomass	G7 High biomass	4.18332
X1582	G7	High biomass	G7 High biomass	4.09211
X1585	G7	High biomass	G7 High biomass	4.1829
X1588	G7	High biomass	G7 High biomass	4.21861
X1589	G7	High biomass	G7 High biomass	4.23474
X1590	G7	High biomass	G7 High biomass	4.03318
X1591	G7	Random	G7 Random	5.46264
X1595	G7	Random	G7 Random	3.9047
X1597	G7	Random	G7 Random	4.69945
X1598	G7	Random	G7 Random	4.7089
X1600	G7	Random	G7 Random	4.76562
X1602	G7	Random	G7 Random	4.10605
X1603	G7	Random	G7 Random	4.93134
X1605	G7	Random	G7 Random	3.96146
X1607	G7	Control	G7 Control	4.72642
X1609	G7	Control	G7 Control	4.92835
X1614	G7	Control	G7 Control	4.63561
X1616	G7	Control	G7 Control	5.15896
X1617	G7	Control	G7 Control	4.83515
X1618	G7	Control	G7 Control	4.7191
X1619	G7	Control	G7 Control	4.46594
X1832	G8	High biomass	G8 High biomass	4.3227
X1835	G8	High biomass	G8 High biomass	4.42983
X1837	G8	High biomass	G8 High biomass	4.76375
X1838	G8	High biomass	G8 High biomass	4.82976
X1839	G8	High biomass	G8 High biomass	4.74184
X1841	G8	High biomass	G8 High biomass	4.89162
X1844	G8	High biomass	G8 High biomass	4.76017
X1845	G8	High biomass	G8 High biomass	4.06746
X1847	G8	Random	G8 Random	4.82698
X1848	G8	Random	G8 Random	4.29575
X1850	G8	Random	G8 Random	4.74148
X1852	G8	Random	G8 Random	4.71305
X1854	G8	Random	G8 Random	4.27052
X1855	G8	Random	G8 Random	3.25009
X1858	G8	Random	G8 Random	4.47884
X1860	G8	Random	G8 Random	4.75334
X1862	G8	Control	G8 Control	4.94185
X1863	G8	Control	G8 Control	5.09136
X1866	G8	Control	G8 Control	4.57372
X1867	G8	Control	G8 Control	4.92929
X1871	G8	Control	G8 Control	4.71719
X1872	G8	Control	G8 Control	5.075
X1873	G8	Control	G8 Control	5.02963
X1875	G8	Control	G8 Control	5.13167
